# Supplementary material for: Anthropogenic landscape alteration promotes higher disease risk in wild New Zealand avian communities
Source: PLoS One. 2022 Mar 25;17(3):e0265568. doi: 10.1371/journal.pone.0265568 (PMC8956180; doi:10.1371/journal.pone.0265568)
Supplement: S1 Data — (CSV) [file pone.0265568.s002.csv]

Date	Site	Time	Species	Code	Total_weight	Bag_weight	Band_number	Sex	Age	Blood	number	begin	NZBBS_Code	Latitude	Longitude	Infection
29/10/2020	Silverpeaks	7:30:00	Bellbird	ANME01	58	30	C100151	M	J	Y	1	ANME	753	-45.7573234052	170.4946545	0
30/10/2020	Herbert	8:10	Greenfinch	CACH01	58	31	AP24063	U	A	Y	1	CACH	771	-45.2470885318	170.7645017172	0
30/10/2020	Herbert	8:10	Tui	PRNO01	158	31	Y20151	M	A	Y	1	PRNO	755	-45.2470885318	170.7645017172	0
30/10/2020	Herbert	8:50	Bellbird	ANME02	65	29	C100159	M	J1+	Y	2	ANME	753	-45.2470885318	170.7645017172	0
30/10/2020	Herbert	9:00	Dunnock	PRMO01	46	22	AP24064	M	A	Y	1	PRMO	731	-45.2470885318	170.7645017172	0
30/10/2020	Herbert	10:00	Greenfinch	CACH02	59	32	AP24065	U	A	Y	2	CACH	771	-45.2470885318	170.7645017172	0
30/10/2020	Herbert	10:25	Song Thrush	TUPH01	99	30	C100153	U	J	Y	1	TUPH	721	-45.2470885318	170.7645017172	0
30/10/2020	Herbert	11:05	Bellbird	ANME03	77	42	C100154	M	A	Y	3	ANME	753	-45.2470885318	170.7645017172	0
30/10/2020	Herbert	11:50	Bellbird	ANME04	71	40	C100155	M	A	Y	4	ANME	753	-45.2470885318	170.7645017172	0
30/10/2020	Herbert	11:50	Bellbird	ANME05	60	32	B116443	M	A	Y	5	ANME	753	-45.2470885318	170.7645017172	0
30/10/2020	Herbert	12:30	Bellbird	ANME06	70	30	C100156	F	A	Y	6	ANME	753	-45.2470885318	170.7645017172	0
12/11/2020	Cass	12:30	Bellbird	ANME07	63	40	B116444	M	J	Y	7	ANME	753	-43.0328573489	171.763036861	0
12/11/2020	Cass	13:00	Chaffinch	FRCO01	44	24	AP24066	F	A	Y	1	FRCO	774	-43.0328573489	171.763036861	0
12/11/2020	Cass	14:15	Bellbird	ANME08	70	36	NO_BAND	M	A	Y	8	ANME	753	-43.0328573489	171.763036861	0
13/11/2020	Otira	7:30	Bellbird	ANME09	60	28	C100157	M	A	Y	9	ANME	753	-42.8015077433	171.5724117986	0
13/11/2020	Otira	8:20	Song Thrush	TUPH02	92	28	C100158	U	J	Y	2	TUPH	721	-42.8015077433	171.5724117986	0
13/11/2020	Otira	8:40	Bellbird	ANME10	52	20	B116445	F	A	Y	10	ANME	753	-42.8015077433	171.5724117986	0
13/11/2020	Otira	8:40	Bellbird	ANME11	62	34	C100159	M	A	Y	11	ANME	753	-42.8015077433	171.5724117986	0
13/11/2020	Otira	9:00	Bellbird	ANME12	52	20	C100160	M	A	Y	12	ANME	753	-42.8015077433	171.5724117986	0
13/11/2020	Otira	10:20	Chaffinch	FRCO02	52	28	AP24067	M	A	Y	2	FRCO	774	-42.8015077433	171.5724117986	0
13/11/2020	Otira	11:00	Tui	PRNO02	154	36	Y20152	M	A	Y	2	PRNO	755	-42.8015077433	171.5724117986	0
13/11/2020	Otira	11:30	Bellbird	ANME13	60	29	C100161	M	A	Y	13	ANME	753	-42.8015077433	171.5724117986	0
13/11/2020	Otira	12:10	Bellbird	ANME14	58	28	C100162	M	A	Y	14	ANME	753	-42.8015077433	171.5724117986	0
13/11/2020	Otira	12:20	Bellbird	ANME15	60	29	C100163	M	A	Y	15	ANME	753	-42.8015077433	171.5724117986	0
13/11/2020	Otira	13:30	Blackbird	TUME01	122	28	D213165	F	A	Y	1	TUME	722	-42.8015077433	171.5724117986	1
13/11/2020	Otira	13:40	Yellow-breasted Tit	PEMA01	40	27	AP24068	M	A	Y	1	PEMA	685	-42.8015077433	171.5724117986	0
20/11/2020	Silverpeaks	8:00	Chaffinch	FRCO03	54	34	AP24069	F	A	Y	3	FRCO	774	-45.7573234052	170.4946545	0
20/11/2020	Silverpeaks	11:20	Bellbird	ANME16	52	20	C100164	M	A	Y	16	ANME	753	-45.7573234052	170.4946545	0
20/11/2020	Silverpeaks	7:35	Yellow-breasted Tit	PEMA02	40	28	AP24070	M	A	Y	2	PEMA	685	-45.7573234052	170.4946545	0
20/11/2020	Silverpeaks	7:50	Redpoll	CAFL01	39	28	AP24071	F	A	Y	1	CAFL	773	-45.7573234052	170.4946545	0
20/11/2020	Silverpeaks	7:55	Yellow-breasted Tit	PEMA03	32	20	AP24072	M	A	Y	3	PEMA	685	-45.7573234052	170.4946545	0
20/11/2020	Silverpeaks	8:40	Bellbird	ANME17	71	28	C100165	M	A	Y	17	ANME	753	-45.7573234052	170.4946545	0
20/11/2020	Silverpeaks	9:15	Dunnock	PRMO02	44	21	AP24073	F	A	Y	2	PRMO	731	-45.7573234052	170.4946545	0
20/11/2020	Silverpeaks	9:20	Redpoll	CAFL02	45	32	AP24074	F	A	Y	2	CAFL	773	-45.7573234052	170.4946545	0
20/11/2020	Silverpeaks	9:20	Redpoll	CAFL03	40	28	AP24075	M	A	Y	3	CAFL	773	-45.7573234052	170.4946545	0
23/11/2020	Haast	8:21	Tui	PRNO03	170	36	Y20160	M	A	Y	3	PRNO	755	-43.891309613	168.9410771171	0
23/11/2020	Haast	8:24	Blackbird	TUME02	94	20	D213166	M	A	Y	2	TUME	722	-43.891309613	168.9410771171	1
23/11/2020	Haast	9:33	Yellow-breasted Tit	PEMA04	33	21	AP24076	M	A	Y	4	PEMA	685	-43.891309613	168.9410771171	0
23/11/2020	Haast	9:33	Yellow-breasted Tit	PEMA05	39	29	AP24077	U	J	Y	5	PEMA	685	-43.891309613	168.9410771171	0
23/11/2020	Haast	10:30	South Island Fantail	RHFU01	38	32	AE2661	F	A	Y	1	RHFU	682	-43.891309613	168.9410771171	0
23/11/2020	Haast	11:02	Silvereye	ZOLA01	55	41	AP24078	U	A	Y	1	ZOLA	761	-43.891309613	168.9410771171	0
23/11/2020	Haast	11:15	Silvereye	ZOLA02	32	21	AP24079	U	A	Y	2	ZOLA	761	-43.891309613	168.9410771171	0
23/11/2020	Haast	11:15	Song Thrush	TUPH03	96	35	C100166	U	J	Y	3	TUPH	721	-43.891309613	168.9410771171	1
23/11/2020	Haast	13:23	Bellbird	ANME18	60	29	C100167	M	A	Y	18	ANME	753	-43.891309613	168.9410771171	0
23/11/2020	Haast	13:47	Bellbird	ANME19	60	28	NO_BAND	M	A	Y	19	ANME	753	-43.891309613	168.9410771171	0
24/11/2020	Pleasant_flat	8:34	Blackbird	TUME03	130	29	D213167	M	A	Y	3	TUME	722	-44.0121275113	169.3813521681	1
24/11/2020	Pleasant_flat	8:34	Yellow-breasted Tit	PEMA06	40	29	AP24080	M	A	Y	6	PEMA	685	-44.0121275113	169.3813521681	0
24/11/2020	Pleasant_flat	9:23	Bellbird	ANME20	50	24	B116446	F	A	Y	20	ANME	753	-44.0121275113	169.3813521681	0
24/11/2020	Pleasant_flat	10:00	Tui	PRNO04	130	30	D213168	F	A	Y	4	PRNO	755	-44.0121275113	169.3813521681	0
24/11/2020	Pleasant_flat	10:23	Chaffinch	FRCO04	50	26	AP24081	F	A	Y	4	FRCO	774	-44.0121275113	169.3813521681	0
24/11/2020	Pleasant_flat	11:20	Silvereye	ZOLA03	32	21	AP24082	U	A	Y	3	ZOLA	761	-44.0121275113	169.3813521681	0
24/11/2020	Pleasant_flat	11:50	Bellbird	ANME21	59	34	B116447	F	A	Y	21	ANME	753	-44.0121275113	169.3813521681	0
24/11/2020	Pleasant_flat	11:50	South Island Fantail	RHFU02	38	30	AE2662	U	A	Y	2	RHFU	682	-44.0121275113	169.3813521681	0
24/11/2020	Pleasant_flat	12:10	Silvereye	ZOLA04	42	27	AP24083	U	A	Y	4	ZOLA	761	-44.0121275113	169.3813521681	0
24/11/2020	Pleasant_flat	13:20	Brown Creeper	MONO01	42	28	AP24084	M	A	Y	1	MONO	711	-44.0121275113	169.3813521681	0
25/11/2020	Hawea	7:11	Greenfinch	CACH03	52	28	AP24085	M	A	Y	3	CACH	771	-44.5375877623	169.3189104063	0
25/11/2020	Hawea	7:29	Blackbird	TUME04	126	30	D213169	F	A	Y	4	TUME	722	-44.5375877623	169.3189104063	0
25/11/2020	Hawea	7:29	Greenfinch	CACH04	54	28	AP24086	M	A	Y	4	CACH	771	-44.5375877623	169.3189104063	0
25/11/2020	Hawea	7:31	Dunnock	PRMO03	47	29	AP24087	U	A	Y	3	PRMO	731	-44.5375877623	169.3189104063	0
25/11/2020	Hawea	7:31	Dunnock	PRMO04	50	28	AP24088	M	A	Y	4	PRMO	731	-44.5375877623	169.3189104063	0
25/11/2020	Hawea	8:15	Chaffinch	FRCO05	62	42	AP24089	M	A	Y	5	FRCO	774	-44.5375877623	169.3189104063	0
25/11/2020	Hawea	8:35	Chaffinch	FRCO06	50	29	AP24090	M	A	Y	6	FRCO	774	-44.5375877623	169.3189104063	0
25/11/2020	Hawea	8:35	Chaffinch	FRCO07	57	38	AP24091	F	A	Y	7	FRCO	774	-44.5375877623	169.3189104063	0
25/11/2020	Hawea	8:54	Dunnock	PRMO05	51	29	AP24092	M	A	Y	5	PRMO	731	-44.5375877623	169.3189104063	0
25/11/2020	Hawea	10:20	Greenfinch	CACH05	56	28	AP24093	M	A	Y	5	CACH	771	-44.5375877623	169.3189104063	0
25/11/2020	Hawea	10:35	Bellbird	ANME22	54	28	B116448	F	A	Y	22	ANME	753	-44.5375877623	169.3189104063	0
25/11/2020	Hawea	12:25	Greenfinch	CACH06	57	30	AP24094	F	A	Y	6	CACH	771	-44.5375877623	169.3189104063	0
28/11/2020	Silverpeaks	7:30	Brown Creeper	MONO02	42	30	AP24095	F	A	Y	2	MONO	711	-45.7573234052	170.4946545	0
28/11/2020	Silverpeaks	7:30	Silvereye	ZOLA05	42	28	AP24096	M	A	Y	5	ZOLA	761	-45.7573234052	170.4946545	0
28/11/2020	Silverpeaks	7:30	Redpoll	CAFL04	31	20	AP24097	M	A	Y	4	CAFL	773	-45.7573234052	170.4946545	0
28/11/2020	Silverpeaks	8:15	Brown Creeper	MONO03	38	28	AP24098	F	A	Y	3	MONO	711	-45.7573234052	170.4946545	0
28/11/2020	Silverpeaks	9:30	Bellbird	ANME23	54	28	B116449	F	A	Y	23	ANME	753	-45.7573234052	170.4946545	0
28/11/2020	Silverpeaks	11:00	Redpoll	CAFL05	32	22	AP24099	F	A	Y	5	CAFL	773	-45.7573234052	170.4946545	0
01/12/2020	Londonderry	8:15	Bellbird	ANME24	62	32	C100168	M	A	Y	24	ANME	753	-42.6460706839	171.1918168247	0
01/12/2020	Londonderry	8:40	Silvereye	ZOLA06	52	42	AP24100	F	A	Y	6	ZOLA	761	-42.6460706839	171.1918168247	0
01/12/2020	Londonderry	8:40	Silvereye	ZOLA07	32	21	AP24201	M	A	Y	7	ZOLA	761	-42.6460706839	171.1918168247	0
01/12/2020	Londonderry	9:05	Blackbird	TUME05	118	30	D213170	M	A	Y	5	TUME	722	-42.6460706839	171.1918168247	1
01/12/2020	Londonderry	10:00	Yellow-breasted Tit	PEMA07	32	21	AP24202	F	A	Y	7	PEMA	685	-42.6460706839	171.1918168247	0
01/12/2020	Londonderry	10:40	Song Thrush	TUPH04	96	30	C100169	U	A	Y	4	TUPH	721	-42.6460706839	171.1918168247	0
01/12/2020	Londonderry	10:55	Blackbird	TUME06	110	29	D213171	F	A	Y	6	TUME	722	-42.6460706839	171.1918168247	0
01/12/2020	Londonderry	11:45	Yellow-breasted Tit	PEMA08	32	20	AP24203	M	A	Y	8	PEMA	685	-42.6460706839	171.1918168247	0
01/12/2020	Londonderry	12:00	South Island Fantail	RHFU02	38	30	AE2663	U	J	Y	2	RHFU	682	-42.6460706839	171.1918168247	0
01/12/2020	Londonderry	12:30	Yellow-breasted Tit	PEMA09	40	28	AP24204	M	A	Y	9	PEMA	685	-42.6460706839	171.1918168247	0
02/12/2020	Oparara	8:30	South Island Robin	PEAU01	64	29	B116450	M	A	Y	1	PEAU	690	-41.1522297184	172.1906981404	0
02/12/2020	Oparara	8:30	South Island Robin	PEAU02	58	30	B116301	F	A	Y	2	PEAU	690	-41.1522297184	172.1906981404	0
02/12/2020	Oparara	8:30	Tui	PRNO05	110	30	D213172	F	A	Y	5	PRNO	755	-41.1522297184	172.1906981404	0
02/12/2020	Oparara	8:30	Chaffinch	FRCO08	46	25	AP24205	F	A	Y	8	FRCO	774	-41.1522297184	172.1906981404	0
02/12/2020	Oparara	9:50	South Island Robin	PEAU03	66	29	B116302	U	A	Y	3	PEAU	690	-41.1522297184	172.1906981404	0
02/12/2020	Oparara	10:30	Bellbird	ANME25	60	30	C100170	M	A	Y	25	ANME	753	-41.1522297184	172.1906981404	0
02/12/2020	Oparara	10:40	Bellbird	ANME26	52	21	C100180	M	A	Y	26	ANME	753	-41.1522297184	172.1906981404	0
02/12/2020	Oparara	12:40	Bellbird	ANME27	58	28	C101802	M	A	Y	27	ANME	753	-41.1522297184	172.1906981404	0
02/12/2020	Oparara	13:10	Silvereye	ZOLA08	52	40	AP24206	U	A	Y	8	ZOLA	761	-41.1522297184	172.1906981404	0
03/12/2020	NLNP	9:00	Chaffinch	FRCO09	50	29	NO_BAND	M	J	Y	9	FRCO	774	-41.8149309428	172.8696581159	0
03/12/2020	NLNP	9:00	Yellow-breasted Tit	PEMA10	32	22	AP24207	M	A	Y	10	PEMA	685	-41.8149309428	172.8696581159	0
03/12/2020	NLNP	11:00	Bellbird	ANME28	52	28	NO_BAND	F	A	Y	28	ANME	753	-41.8149309428	172.8696581159	0
03/12/2020	NLNP	11:00	Chaffinch	FRCO10	52	29	AP24208	F	J	Y	10	FRCO	774	-41.8149309428	172.8696581159	0
03/12/2020	NLNP	12:10	Yellow-breasted Tit	PEMA11	40	28	AP24209	M	A	Y	11	PEMA	685	-41.8149309428	172.8696581159	0
03/12/2020	NLNP	12:35	Silvereye	ZOLA09	44	31	AP24210	F	A	Y	9	ZOLA	761	-41.8149309428	172.8696581159	0
03/12/2020	NLNP	13:30	Silvereye	ZOLA10	48	35	AP24211	U	A	Y	10	ZOLA	761	-41.8149309428	172.8696581159	0
03/12/2020	NLNP	13:30	Silvereye	ZOLA11	50	35	AP24212	F	A	Y	11	ZOLA	761	-41.8149309428	172.8696581159	0
03/12/2020	NLNP	14:30	Silvereye	ZOLA12	40	28	AP24213	F	A	Y	12	ZOLA	761	-41.8149309428	172.8696581159	0
03/12/2020	NLNP	14:30	Silvereye	ZOLA13	40	28	AP24214	F	A	Y	13	ZOLA	761	-41.8149309428	172.8696581159	0
04/12/2020	NLNP	9:00	Tui	PRNO06	130	28	D213173	F	A	Y	6	PRNO	755	-41.8149309428	172.8696581159	0
04/12/2020	NLNP	10:00	Silvereye	ZOLA14	46	34	AP23840	M	A	Y	14	ZOLA	761	-41.8149309428	172.8696581159	0
04/12/2020	NLNP	11:40	Silvereye	ZOLA15	49	28	AP24215	U	A	Y	15	ZOLA	761	-41.8149309428	172.8696581159	0
04/12/2020	NLNP	11:40	Chaffinch	FRCO11	52	30	AP24216	M	A	Y	11	FRCO	774	-41.8149309428	172.8696581159	0
04/12/2020	NLNP	12:30	Song Thrush	TUPH05	90	29	C101803	U	J	Y	5	TUPH	721	-41.8149309428	172.8696581159	0
04/12/2020	NLNP	12:30	Bellbird	ANME29	58	30	C100102	M	A	Y	29	ANME	753	-41.8149309428	172.8696581159	0
04/12/2020	NLNP	12:45	Tui	PRNO07	456	41	Y20161	M	A	Y	7	PRNO	755	-41.8149309428	172.8696581159	0
05/12/2020	Fyffe	7:00	South Island Robin	PEAU04	64	29	B116303	M	A	Y	4	PEAU	690	-42.350225175	173.5682913572	0
05/12/2020	Fyffe	7:15	Bellbird	ANME30	70	38	C101804	M	A	Y	30	ANME	753	-42.350225175	173.5682913572	0
05/12/2020	Fyffe	8:00	Bellbird	ANME31	54	29	B116304	F	A	Y	31	ANME	753	-42.350225175	173.5682913572	0
05/12/2020	Fyffe	11:00	Chaffinch	FRCO12	50	28	AP24217	M	A	Y	12	FRCO	774	-42.350225175	173.5682913572	0
05/12/2020	Fyffe	12:30	Blackbird	TUME07	128	30	D213174	M	A	Y	7	TUME	722	-42.350225175	173.5682913572	0
05/12/2020	Fyffe	12:30	Bellbird	ANME33	NA	NA	C101805	M	A	Y	33	ANME	753	-42.350225175	173.5682913572	0
05/12/2020	Fyffe	12:40	Song Thrush	TUPH06	100	28	C101806	U	J	Y	6	TUPH	721	-42.350225175	173.5682913572	1
05/12/2020	Fyffe	13:45	South Island Fantail	RHFU03	38	29	AE2664	U	A	Y	3	RHFU	682	-42.350225175	173.5682913572	0
05/12/2020	Fyffe	14:50	Bellbird	ANME34	60	26	NO_BAND	M	A	NO_BLOOD	34	ANME	753	-42.350225175	173.5682913572	0
05/12/2020	Fyffe	14:50	Bellbird	ANME35	60	29	NO_BAND	M	A	Y	35	ANME	753	-42.350225175	173.5682913572	0
05/12/2020	Fyffe	14:50	Bellbird	ANME36	64	33	NO_BAND	M	A	Y	36	ANME	753	-42.350225175	173.5682913572	0
06/12/2020	Cass	9:00	Grey Warbler	GEIG01	32	28	AE2665	U	A	Y	1	GEIG	714	-43.0328573489	171.763036861	0
06/12/2020	Cass	11:15	Dunnock	PRMO06	42	21	AP24218	M	A	Y	6	PRMO	731	-43.0328573489	171.763036861	0
06/12/2020	Cass	11:45	Dunnock	PRMO07	48	27	AP24219	U	J	Y	7	PRMO	731	-43.0328573489	171.763036861	0
06/12/2020	Cass	12:00	Dunnock	PRMO08	46	28	AP24220	F	A	Y	8	PRMO	731	-43.0328573489	171.763036861	0
06/12/2020	Cass	13:30	Dunnock	PRMO09	52	38	AP24221	M	A	Y	9	PRMO	731	-43.0328573489	171.763036861	0
06/12/2020	Cass	14:20	Dunnock	PRMO10	48	28	AP24222	U	A	Y	10	PRMO	731	-43.0328573489	171.763036861	0
06/12/2020	Cass	15:30	South Island Fantail	RHFU04	28	21	AE2666	U	A	Y	4	RHFU	682	-43.0328573489	171.763036861	0
07/12/2020	Oxford	8:15	Silvereye	ZOLA16	42	30	AP24223	U	A	NO_BLOOD	16	ZOLA	761	-43.2639689897	172.0926097914	0
07/12/2020	Oxford	8:15	Silvereye	ZOLA17	42	30	AP24224	U	A	Y	17	ZOLA	761	-43.2639689897	172.0926097914	0
07/12/2020	Oxford	8:15	Dunnock	PRMO11	40	20	AP24225	M	A	Y	11	PRMO	731	-43.2639689897	172.0926097914	0
07/12/2020	Oxford	8:15	Dunnock	PRMO12	48	28	AP24226	J	A	Y	12	PRMO	731	-43.2639689897	172.0926097914	0
07/12/2020	Oxford	9:05	Grey Warbler	GEIG02	26	20	AE2667	U	A	NO_BLOOD	2	GEIG	714	-43.2639689897	172.0926097914	0
07/12/2020	Oxford	9:05	Silvereye	ZOLA18	40	29	AP24227	U	J	Y	18	ZOLA	761	-43.2639689897	172.0926097914	0
07/12/2020	Oxford	9:15	Blackbird	TUME08	120	28	D213175	M	A	Y	8	TUME	722	-43.2639689897	172.0926097914	0
07/12/2020	Oxford	10:20	Silvereye	ZOLA19	40	28	AP24228	U	A	Y	19	ZOLA	761	-43.2639689897	172.0926097914	0
07/12/2020	Oxford	10:20	Silvereye	ZOLA20	42	29	AP24229	U	A	Y	20	ZOLA	761	-43.2639689897	172.0926097914	0
07/12/2020	Oxford	10:20	Silvereye	ZOLA21	40	28	AP24230	F	A	Y	21	ZOLA	761	-43.2639689897	172.0926097914	0
07/12/2020	Oxford	10:20	Silvereye	ZOLA22	40	28	AP24231	U	A	Y	22	ZOLA	761	-43.2639689897	172.0926097914	0
07/12/2020	Oxford	10:20	Silvereye	ZOLA23	48	36	AP24232	U	A	Y	23	ZOLA	761	-43.2639689897	172.0926097914	0
07/12/2020	Oxford	11:10	Redpoll	CAFL06	38	28	AP24233	F	A	Y	6	CAFL	773	-43.2639689897	172.0926097914	0
07/12/2020	Oxford	12:30	Redpoll	CAFL07	42	32	AP24234	F	A	Y	7	CAFL	773	-43.2639689897	172.0926097914	0
13/12/2020	Tutoko_valley	9:30	South Island Fantail	RHFU05	36	28	AE2668	U	A	Y	5	RHFU	682	-44.6761676588	167.9640858496	0
13/12/2020	Tutoko_valley	9:50	Rifleman	ACCH01	30	24	AE2669	M	A	Y	1	ACCH	NA	-44.6761676588	167.9640858496	0
13/12/2020	Tutoko_valley	10:55	Yellow-breasted Tit	PEMA12	40	28	AP24235	M	A	Y	12	PEMA	685	-44.6761676588	167.9640858496	0
13/12/2020	Tutoko_valley	11:48	Yellow-breasted Tit	PEMA13	40	28	AP24236	M	A	Y	13	PEMA	685	-44.6761676588	167.9640858496	0
13/12/2020	Tutoko_valley	11:50	Yellow-breasted Tit	PEMA14	58	28	AP24237	F	A	Y	14	PEMA	685	-44.6761676588	167.9640858496	0
14/12/2020	Divide	8:20	Chaffinch	FRCO13	50	30	AP24238	M	A	Y	13	FRCO	774	-44.8246799907	168.1177804765	0
14/12/2020	Divide	10:00	South Island Robin	PEAU05	64	28	B116305	M	A	Y	5	PEAU	690	-44.8246799907	168.1177804765	0
14/12/2020	Divide	11:00	Grey Warbler	GEIG03	46	38	AE2670	U	A	Y	3	GEIG	714	-44.8246799907	168.1177804765	0
14/12/2020	Divide	11:50	Bellbird	ANME37	60	27	C101807	M	A	Y	37	ANME	753	-44.8246799907	168.1177804765	0
14/12/2020	Divide	13:00	Yellow-breasted Tit	PEMA15	40	28	AP24239	M	J	Y	15	PEMA	685	-44.8246799907	168.1177804765	0
14/12/2020	Divide	13:50	Silvereye	ZOLA24	40	28	AP24240	U	A	Y	24	ZOLA	761	-44.8246799907	168.1177804765	0
15/12/2020	Kepler	7:15	Chaffinch	FRCO14	50	28	AP24241	M	A	Y	14	FRCO	774	-45.4411286488	167.6816863029	0
15/12/2020	Kepler	7:40	Chaffinch	FRCO15	48	27	AP24242	F	A	Y	15	FRCO	774	-45.4411286488	167.6816863029	0
15/12/2020	Kepler	7:50	Chaffinch	FRCO16	62	40	AP24243	F	A	Y	16	FRCO	774	-45.4411286488	167.6816863029	0
15/12/2020	Kepler	8:05	Yellow-breasted Tit	PEMA16	32	20	AP24244	M	A	Y	16	PEMA	685	-45.4411286488	167.6816863029	0
15/12/2020	Kepler	10:05	Chaffinch	FRCO17	50	28	AP24245	M	A	Y	17	FRCO	774	-45.4411286488	167.6816863029	0
15/12/2020	Kepler	12:40	Bellbird	ANME38	60	28	NO_BAND	M	A	Y	38	ANME	753	-45.4411286488	167.6816863029	0
18/12/2020	Purakaunui	9:10	Dunnock	PRMO13	46	28	AP24246	M	J	Y	13	PRMO	731	-46.516266974	169.559293565	0
18/12/2020	Purakaunui	10:25	Bellbird	ANME39	54	26	C101808	M	A	Y	39	ANME	753	-46.516266974	169.559293565	0
18/12/2020	Purakaunui	11:10	Song Thrush	TUPH07	104	30	C101809	U	A	Y	7	TUPH	721	-46.516266974	169.559293565	0
20/12/2020	Purakaunui	9:38	Bellbird	ANME40	62	28	NO_BAND	M	A	Y	40	ANME	753	-46.516266974	169.559293565	0
20/12/2020	Purakaunui	9:42	Song Thrush	TUPH08	98	28	NO_BAND	U	A	Y	8	TUPH	721	-46.516266974	169.559293565	0
20/12/2020	Purakaunui	11:00	Bellbird	ANME41	60	28	NO_BAND	M	A	Y	41	ANME	753	-46.516266974	169.559293565	0
28/12/2020	Aoraki	8:50	Dunnock	PRMO14	48	30	AP24247	M	A	Y	14	PRMO	731	-43.7398015857	170.1265919918	0
28/12/2020	Aoraki	10:30	Dunnock	PRMO15	54	34	AP24248	U	J	Y	15	PRMO	731	-43.7398015857	170.1265919918	0
28/12/2020	Aoraki	10:50	Dunnock	PRMO16	42	20	AP24249	M	A	Y	16	PRMO	731	-43.7398015857	170.1265919918	0
28/12/2020	Aoraki	12:00	Blackbird	TUME09	101	28	D213176	F	A	Y	9	TUME	722	-43.7398015857	170.1265919918	1
28/12/2020	Aoraki	12:30	Yellow-breasted Tit	PEMA17	40	28	AP24250	M	A	Y	17	PEMA	685	-43.7398015857	170.1265919918	0
28/12/2020	Aoraki	13:55	Dunnock	PRMO17	48	28	AP24251	F	A	Y	17	PRMO	731	-43.7398015857	170.1265919918	0
28/12/2020	Aoraki	14:20	Blackbird	TUME10	114	30	D214001	F	A	Y	10	TUME	722	-43.7398015857	170.1265919918	0
28/12/2020	Aoraki	14:20	Yellow-breasted Tit	PEMA18	46	34	AP24252	M	A	Y	18	PEMA	685	-43.7398015857	170.1265919918	0
28/12/2020	Aoraki	14:25	Dunnock	PRMO18	58	41	AP24253	U	J	Y	18	PRMO	731	-43.7398015857	170.1265919918	0
29/12/2020	Aoraki	8:30	Blackbird	TUME11	122	30	D214002	M	A	Y	11	TUME	722	-43.7398015857	170.1265919918	0
29/12/2020	Aoraki	9:40	Song Thrush	TUPH09	95	30	C101811	U	A	Y	9	TUPH	721	-43.7398015857	170.1265919918	0
29/12/2020	Aoraki	9:45	Dunnock	PRMO19	50	30	AP24254	M	A	Y	19	PRMO	731	-43.7398015857	170.1265919918	0
29/12/2020	Aoraki	9:45	Bellbird	ANME42	60	28	C101810	M	A	Y	42	ANME	753	-43.7398015857	170.1265919918	0
29/12/2020	Aoraki	10:50	Silvereye	ZOLA25	40	26	AP24255	U	A	Y	25	ZOLA	761	-43.7398015857	170.1265919918	0
29/12/2020	Aoraki	11:05	Blackbird	TUME12	114	34	NO_BAND	U	J	Y	12	TUME	722	-43.7398015857	170.1265919918	0
29/12/2020	Aoraki	12:20	Greenfinch	CACH07	58	30	AP24256	M	A	Y	7	CACH	771	-43.7398015857	170.1265919918	0
29/12/2020	Aoraki	12:45	South Island Fantail	RHFU06	28	20	AE2671	U	A	Y	6	RHFU	682	-43.7398015857	170.1265919918	0
29/12/2020	Aoraki	13:20	Blackbird	TUME13	122	36	D213177	M	A	Y	13	TUME	722	-43.7398015857	170.1265919918	0
12/01/2021	Fox_glacier	8:00	Dunnock	PRMO20	42	22	AP24262	M	J	Y	20	PRMO	731	-43.4830792514	169.9960346671	0
12/01/2021	Fox_glacier	8:22	Blackbird	TUME14	116	31	D214007	U	A	Y	14	TUME	722	-43.4830792514	169.9960346671	0
12/01/2021	Fox_glacier	9:50	Bellbird	ANME43	52	20	NO_BAND	F	A	Y	43	ANME	753	-43.4830792514	169.9960346671	0
13/01/2021	Fox_glacier	7:50	Yellow-breasted Tit	PEMA19	40	28	AP24263	M	A	Y	19	PEMA	685	-43.4830792514	169.9960346671	0
13/01/2021	Fox_glacier	8:10	Silvereye	ZOLA26	42	30	AP24264	U	A	Y	26	ZOLA	761	-43.4830792514	169.9960346671	0
13/01/2021	Fox_glacier	8:35	Silvereye	ZOLA27	42	29	AP24265	U	A	Y	27	ZOLA	761	-43.4830792514	169.9960346671	0
13/01/2021	Fox_glacier	10:05	Silvereye	ZOLA28	34	24	AP24266	U	A	Y	28	ZOLA	761	-43.4830792514	169.9960346671	0
13/01/2021	Fox_glacier	10:05	Silvereye	ZOLA29	42	29	AP24267	U	A	Y	29	ZOLA	761	-43.4830792514	169.9960346671	0
13/01/2021	Fox_glacier	11:05	Silvereye	ZOLA30	50	38	AP24268	U	A	Y	30	ZOLA	761	-43.4830792514	169.9960346671	0
